# Supplementary material for: Role of a complex of two proteins in alleviating sodium ion stress in an economic crop
Source: PLoS One. 2020 Nov 20;15(11):e0242221. doi: 10.1371/journal.pone.0242221 (PMC7679020; doi:10.1371/journal.pone.0242221)
Supplement: S1 Table — (XLSX) [file pone.0242221.s002.xlsx]

## Sheet: Sheet1
SI Table :The acronyms list
abbreviation	full name
ABA	abscisic acid
ABP	actin-binding proteins
TbDBP	Tree bean Dynamic Balance Movement Related Protein
BiFC	bimolecular fluorescence complementation
TbDBK	Tree bean Dynamic Balance Movement Related Kinase Protein
NHXs	NHX-NA+/H+ reverse transporters
XYZ scanning	XY scanning and Z-axis slicing
Y2H	yeast two-hybrid
