# Supplementary material for: Role of a complex of two proteins in alleviating sodium ion stress in an economic crop
Source: PLoS One. 2020 Nov 20;15(11):e0242221. doi: 10.1371/journal.pone.0242221 (PMC7679020; doi:10.1371/journal.pone.0242221)
Supplement: S2 Table — (XLSX) [file pone.0242221.s003.xlsx]

## Sheet: Sheet1
S2 Table:The primers used in this study
Name	Sequence (5'-3')	Use in this study
TbActin-F	AAAGGGAAGTTGTGGTTG	qRT-PCR analysis
TbActin-R	TACTTACTGTCTGGAGGAGCAACAA	qRT-PCR analysis
TbDBM1-F	GATCCAGCAAATGGTTAT	qRT-PCR analysis
TbDBM1-R	CCATCTCAGTAGGGTCAG	qRT-PCR analysis
TbDMP-F	GATAATCTCGCTGCCTCC	qRT-PCR analysis
TbDMP-R	CATCAAATCCCATTTCAGTT	qRT-PCR analysis
TbDBM3-F	TAATCTCGCTGCCTCCTT	qRT-PCR analysis
TbDBM3-R	CATCAAATCCCATTTCAGTT	qRT-PCR analysis
TbDBM4-F	AGGAGCACCGATACATTG	qRT-PCR analysis
TbDBM4-R	AGGAGCACCGATACATTG	qRT-PCR analysis
TbDBM5-F	GAGTGTCGTTATGCGGTCTA	qRT-PCR analysis
TbDBM5-R	AAGGTCCAAGCTCATCTCAC	qRT-PCR analysis
TbDBM6-F	TCTACCGATTCATTACCTT	qRT-PCR analysis
TbDBM6-R	TCTTCATCCTCACCTTTG	qRT-PCR analysis
TbDBM7-F	AAAGGGAAGTTGTGGTTG	qRT-PCR analysis
TbDBM7-R	AGCATCTTAGCACGGATT	qRT-PCR analysis
TbDBM8-F	ATTGCCGATATGCTGTCT	qRT-PCR analysis
TbDBM8-R	CTCTGTTGGGTCTGTTGC	qRT-PCR analysis
TbDBM9-F	GGACATACCGTTTCATAGT	qRT-PCR analysis
TbDBM9-R	CATCTTGTTCCTCACCCT	qRT-PCR analysis
TbDBM10-F	AGGCAAAGAGGAACTACCG	qRT-PCR analysis
TbDBM10-R	GGAGCTGGCATACACCAT	qRT-PCR analysis
