# Supplementary material for: Role of a complex of two proteins in alleviating sodium ion stress in an economic crop
Source: PLoS One. 2020 Nov 20;15(11):e0242221. doi: 10.1371/journal.pone.0242221 (PMC7679020; doi:10.1371/journal.pone.0242221)
Supplement: S3 Table — (XLSX) [file pone.0242221.s004.xlsx]

## Sheet: Sheet1
S3 Table:Positive clone obtained during Y2H screening by TbDMP
Number	Name	Strong	Frequence	Accession	Details
		interaction		number
1	DBK	yes	6	LOC109796561	Dynamic Balance Movement Related Kinase Protein
S3 Table :Positive TbDBK clones obtained during Y2H screening by TbDMP .The result of genes which screened by TbDMP bait and using root cDNA as the library. The table showed gene number, name, interaction degree, screening frequency, accession number, and possible functional annotations in NCBI.
